# Supplementary material for: Analysis of predicted loss-of-function variants in UK Biobank identifies variants protective for disease
Source: Nat Commun. 2018 Apr 24;9:1613. doi: 10.1038/s41467-018-03911-8 (PMC5915445; doi:10.1038/s41467-018-03911-8)
Supplement: Supplementary file 3 — Supplementary Data 1 [file 41467_2018_3911_MOESM3_ESM.xls]

## Sheet: Sheet1
Outcome	Gene	LOF Variant	Location	MHC Locus?	Independent Variants at Locus	LOF Variant Identified as Independent Signal at Locus?		LOF Variant in LD with:
Asthma	FLG	rs61816761	1:152285861	No	rs12123821 (p=2.0*10-24)	Yes
					rs61816761 (p=1.1*10-16)
Asthma	HLA-DQB1	rs28688207	6:32628660	Yes	rs9270911 (p=4.3*10-130)	No		rs9270911 (R2=0.04)
					rs9272226 (p=2.5*10-22)
					rs9501624 (p=3.0*10-12)
					rs6901830 (p=7.7*10-11)
Asthma	IL33	rs146597587	9:6255967	No	rs1888909 (p=7.4*10-34)	Yes
					rs378952 (p=8.8*10-26)
					rs146597587 (p=2.0*10-15)
					rs78757963 (p=2.6*10-9)
BMI	GPR151	rs114285050	5:145895394	No	rs114285050 (p=4.9*10-8)	Yes
BMI	PKHD1L1	rs533623778	8:110523131	No	rs533623778 (p=9.5*10-8)	Yes
DBP	ENPEP	rs33966350	4:111431444	No	rs4358460 (p=2.7*10-11)	Yes
					rs33966350 (p=9.1*10-11)
DBP	BTN3A2	rs58367598	6:26370833	Yes	rs2032451 (p=6.1*10-35) rs115740542 (p=2.9*10-20)	No		rs2032451 (R2=0.02)
DBP	TMC3	rs150843673	15:81624929	No	rs150843673 (p=8.2*10-9)	Yes
Height	PDE11A	rs76308115	2:178879181	No	rs17400325 (p=1.1*10-14)	Yes
					rs75127279 (p=1.2*10-7)1
					rs13421415 (p=6.7*10-16)
					rs76308115 (p=6.2*10-11)
Height	CLHC1	rs114931154	2:55407644	No	rs75949366 (p=1.5*10-18)	No		rs72799584 (R2=0.63)
					rs147909119 (p=1.7*10-15) 2
					rs76693423 (p=1.3*10-16)
					rs72799584 (p=1.2*10-24)
					rs6718247 (p=3.1*10-10) 2
					rs148672730 (p=2.4*10-11)
					rs72801601 (p=4.3*10-9)
					rs4671229 (p=5.8*10-11)
					rs17738659 (p=1.4*10-7)
					rs116679420 (p=9.8*10-9)
					rs2903704 (p=3.4*10-14)
Height	CCDC66	rs150364083	3:56628033	No	rs6762851 (p=1.1*10-30)	Yes
					rs724929 (p=3.9*10-8)
					rs1463661 (p=1.3*10-7)
					rs150364083 (p=2.1*10-7)
Height	DAP	rs201354802	5:10761153	No	rs201354802 (p=1.4*10-8)	Yes
					rs5745297 (p=3.0*10-7)
Height	TRIM40	rs115651142	6:30115320	Yes	rs55777621 (p=9.9*10-11)	No		rs142070276 (R2=0.58)
					rs9258118 (p=6.0*10-25)3
					rs142070276 (p=6.1*10-14)
					rs9262126 (p=2.4*10-12)
					rs1264420 (p=3.9*10-8)
					rs28894080 (p=2.1*10-9)
					rs17187735 (p=6.0*10-8)
					rs962899 (p=7.8*10-8)
					rs202096968 (p=4.2*10-7)
Height	MICA	rs181430930	6:31378575	Yes	rs2523578 (p=1.4*10-14)	No		rs1265097 (R2=0.03)
					rs28732146 (p=2.8*10-28)
					rs1265097 (p=5.2*10-30)
					rs2736428 (p=3.7*10-11)
					rs115153905 (p=1.2*10-9)
					rs1265115 (p=2.6*10-9)
					rs377473202 (p=4.2*10-7)
Height	PDE3B	rs150090666	11:14865399	No	rs79998052 (p=4.2*10-15)	Yes
					rs61884028 (p=1.2*10-18)
					rs12417904 (p=1.9*10-15)
					rs150090666 (p=9.3*10-9)
Height	APOLD1	rs202116412	12:12879031	No	rs10492237 (p=5.5*10-9)	Yes
					rs2066827 (p=3.2*10-19)
					rs3825270 (p=1.6*10-10)
					rs11055030 (p=1.8*10-10)
					rs148526985 (p=2.3*10-8)
					rs202116412 (p=3.1*10-8)
Hypothyroidism	IFIH1	rs35337543	2:163136505	No	rs2111485 (p=6.4*10-19)	Yes
					rs35337543 (p=3*10-9)4
Psoriasis	ZKSCAN3	rs73387810	6:28318166	Yes	rs142180737 (p=1.7*10-30)	No		rs60569033 (R2=0.11)
					rs60569033 (p=4.5*10-24)
					rs181085543 (p=5.1*10-12)
					rs561601612 (p=1.6*10-10)
					rs181666351 (p=4.1*10-9)
					rs534620666 (p=6.4*10-9)
					rs112906645 (p=1.7*10-8)
					rs118025975 (p=1.9*10-8)
Psoriasis	EGFL8	rs141826798	6:32134395	Yes	rs28381344 (p<1*10-300)	No		rs28381344 (R2=0.07)
					rs34191899 (p=3.5*10-67)
					rs13196724 (p=2.4*10-33)
					rs148242149 (p=2.3*10-11)
					rs575272021 (p=1.8*10-10)
SBP	ENPEP	rs33966350	4:111431444	No	rs4358460 (p=7.1*10-10)	Yes
					rs33966350 (p=5.2*10-10)
SBP	GEM	rs138582164	8:95264265	No	rs930868 (p=1.4*10-9)	Yes
					rs138582164 (p=8.6*10-8)
WHRadjBMI	PYGM	rs116987552	11:64527223	No	rs35169799 (p=3.1*10-28)	No		rs35169799 (R2=0.006)
					rs550840 (p=2.9*10-9)
					rs11600990 (p=3.6*10-8)
BMI, body mass index; DBP, diastolic blood pressure; SBP, systolic blood pressure; WHRadjBMI, waist-to-hip ratio adjusted for body mass index.
1 P-value is after conditioning on rs17400325; fully conditional p-value is 1.1*10-6
2 P-values are unconditional p-values; fully conditional p-value for rs6718247 is 2.3*10-3, fully conditional p-value for is rs147909119
is 2.0*10-2
3P-values are unconditional p-values; fully conditional p-value for rs9258118 is 5.7*10-5, fully conditional p-value for is rs147909119
is 2.0*10-2
4Jointly independent with IFIH1 loss of function variants rs35732034, rs201026962, rs35744605, rs148590996
