# Supplementary material for: Analysis of predicted loss-of-function variants in UK Biobank identifies variants protective for disease
Source: Nat Commun. 2018 Apr 24;9:1613. doi: 10.1038/s41467-018-03911-8 (PMC5915445; doi:10.1038/s41467-018-03911-8)
Supplement: Supplementary file 4 — Supplementary Data 2 [file 41467_2018_3911_MOESM4_ESM.xls]

## Sheet: Sheet1
Outcome	Gene	Variant	Location	MHC Locus?	Independent Variants at Locus	LOF Variant an Independent Signal at Locus?	LOF Variant in LD with:
Asthma	GSDMB	rs11078928	17:38064469	No	rs12939832 (p=1.1*10-50)	No	rs12939832 (R2 = 0.98)
					rs4795390 (p=4.2*10-7)
Asthma	BTN3A2	rs71557335	6:26368279	Yes	rs4413606 (p=3.7*10-10)	No	rs4413606 (R2 = 0.05)
Asthma	CCHCR1	rs72856718	6:31125257	Yes	rs2428494 (p=1.1*10-38)	No	rs2428494 (R2 = 0.05)
					rs71563353 (p=6.5*10-13)
					rs4361609 (p=1.3*10-14)
					rs2857702 (p=5.6*10-9)
BMI	IQCK	rs4782272	16:19729016	No	rs7204864 (p=1.4*10-10)	No	rs7204864 (R2 = 0.44)
BMI	ANKDD1B	rs34358	5:74965122	No	rs2307111 (p=5.4*10-35)	No	rs2307111 (R2 = 0.79)
CHD	MOB3C	rs6671527	1:47080679	No	rs6671527 (p=2.3*10-7)	Yes
CHD	LPL	rs328	8:19819724	No	rs15285 (p=6.9*10-13)	No	rs15285 (R2 = 0.32)
					rs268 (p=3.0*10-10)
DBP	OR4X2	rs7120775	11:48266736	No	rs7117386 (p=5.8*10-16)	No	rs7117386 (R2 = 0.51)
DBP	OR4C11	rs75423534	11:55371381	No	rs11534520 (p=7.9*10-11)	No	rs11534520 (R2 = 0.62)
DBP	CFL1	rs1939212	11:65626701	No	rs2306363 (p=9.7*10-18)	No	rs2306363 (R2 = 0.07)
DBP	FUT2	rs601338	19:49206674	No	rs516246 (p=8.8*10-12)	No	rs516246 (R2 = 0.99)
					rs73046792 (p=5.1*10-11)
DBP	BTN3A2	rs71557335	6:26368279	Yes	rs2032451 (p=6.3*10-35)	No	rs2032451 (R2 = 0.02)
					rs115740542 (p=3.6*10-20)
FEV1/FVC	BTN3A2	rs71557335	6:26368279	Yes	rs374593247 (p=7.8*10-9)	No	rs374593247 (R2 = 0.59)
					rs184882276 (p=1.2*10-8)
					6:26359122_T_C (p=3.8*10-8)
					rs141614327 (p=4.7*10-8)
FEV1/FVC	ZSCAN9	rs76542212	6:28198122	Yes	rs9468413 (p=2.5*10-12)	No	rs116117737 (R2 = 0.23)
					rs184772905 (p=1.0*10-10)
					rs116117737 (p=5.6*10-10)
					rs185061616 (p=2.5*10-7)
FEV1/FVC	CCHCR1	rs3130453	6:31124849	Yes	rs35502919 (p=1.7*10-89)1	No	rs9263789 (R2 = 0.20)
					rs9263789 (p=3.4*10-64)
					rs2844518 (p=1.2*10-11)
					6:30936159_C_T (p=3.2*10-9)
					rs28895016 (p=5.3*10-10)
					rs2535338 (p=7.3*10-9)
FEV1/FVC	CCHCR1	rs72856718	6:31125257	Yes	rs35502919 (p=3.1*10-86)	No	rs7741091 (R2 = 0.15)
					rs7741091 (p=8.0*10-21)
					rs2596487 (p=8.8*10-13)
					6:30936159_C_T (p=3.4*10-9)
Height	AKR1E2	rs12240276	10:4889403	No	rs12764498 (p=1.5*10-32)	No	rs12764498 (R2=0.28)
Height	PATE4	rs11220236	11:125707761	No	rs12222197 (p=1.9*10-16)	No	rs12222197 (R2=0.18)
					rs77603146 (p=1.0*10-9)
					rs608251 (p=3.4*10-8)
Height	OR4X2	rs7120775	11:48266736	No	rs4752881 (p=6.0*10-50)	No	rs4752881 (R2=0.06)
					rs6485795 (p=6.2*10-13)
Height	DYX1C1	rs57809907	15:55722882	No	rs57809907 (p=2.3*10-9)	Yes
					rs1863758 (p=1.1*10-7)
Height	TBC1D29	rs111780165	17:28887134	No	rs7223535 (p=1.4*10-121)	No	rs7223535 (R2=0.07)
					rs111329134 (p=3.4*10-34)2
					rs143006132 (p=1.2*10-13)
					rs9898424 (p=7.1*10-13)
					rs11537608 (p=8.8*10-9)
					rs117725210 (p=3.6*10-8)
Height	SLC35G6	rs7214088	17:7386280	No	rs12600861 (p=2.1*10-26)	No	rs12600861 (R2=0.28)
					rs146039215 (p=2.5*10-18)
					rs78378222 (p=7.1*10-26)
					rs11651783 (p=1.5*10-11)
					rs1042522 (p=5.0*10-8)
					rs9905997 (p=3.7*10-10)
					rs34914463 (p=1.3*10-7)
Height	ACYP2	rs1363061	2:54284441	No	rs843742 (p=7.4*10-11)	No	rs843742 (R2=0.03)
					rs12328732 (p=1.7*10-9)
Height	CPN2	rs4974539	3:194061907	No	rs1048996 (p=2.4*10-8)	No	rs1048996 (R2=0.98)
Height	OR2J1	rs2394517	6:29069299	Yes	rs6914955 (p=8.1*10-32)	No	rs6914955 (R2=0.89)
					rs3095275 (p=8.9*10-15)
					rs6903989 (p=3.7*10-8)
Height	CCHCR1	rs72856718	6:31125257	Yes	rs2523578 (p=4.1*10-11)	No	rs1265097 (R2=0.84)
					rs28732146 (p=1.6*10-21)
					rs1265097 (p=3.7*10-27)
					rs115153905 (p=1.4*10-10)
					rs1265115 (p=4.7*10-9)
					rs2077492 (p=3.6*10-9)
					rs377473202 (p=3.6*10-7)
					rs9501489 (p=2.2*10-7)
Hypothyroidism	BTN3A2	rs71557335	6:26368279	Yes	rs6939978 (p=6.1*10-19)	No	rs6939978 (R2=0.33)
					rs544188579 (p=1.2*10-10)
Hypothyroidism	CCHCR1	rs72856718	6:31125257	Yes	rs3130552 (p=9.9*10-43)	No	rs3130552 (R2=0.25)
					rs9394070 (p=4.3*10-47)
					rs2248372 (p=4.7*10-7)
					rs2272593 (p=4.0*10-37)
					rs4418214 (p=1.1*10-21)
					rs115730672 (p=7.9*10-12)
					rs41273264 (p=9.2*10-11)
					rs182126612 (p=2.3*10-10)
					rs146216228 (p=3.5*10-10)
					rs3094092 (p=2.9*10-9)
					rs3132482 (p=4.4*10-10)
					rs149945939 (p=3.0*10-7)
Psoriasis	OR2J1	rs2394517	6:29069299	Yes	rs12524535 (p=2.8*10-97)3	No	rs12524535 (R2=0.02)
					rs28986299 (p=3.0*10-97) 3
					rs73404743 (p=1.5*10-31)
					rs28721568 (p=9.5*10-25)
					rs140736187 (p=8.6*10-18)
					rs137953125 (p=3.7*10-12)
					rs142105459 (p=4.1*10-10)
					rs146906297 (p=2.5*10-9)
					rs140547748 (p=9.9*10-9)
					rs557484529 (p=5.0*10-8)
Psoriasis	CCHCR1	rs3130453	6:31124849	No	rs12189871 (p<1*10-300)	No	rs12189871 (R2=0.1)
					rs28732075 (p<1*10-300)4
					rs13437092 (p=1.9*10-32)
					rs139662024 (p=2.7*10-11)
					rs150716297 (p=2.1*10-13)
					rs4248814 (p=5.1*10-8)
SBP	OR4X2	rs7120775	11:48266736	No	rs1872167 (p=2.1*10-27)	No	rs1872167 (R2=0.72)
					rs11039389 (p=9.3*10-11)
SBP	OR4C11	rs75423534	11:55371381	No	rs7942108 (p=1.8*10-11)	No	rs7942108 (R2=0.60)
SBP	CFL1	rs1939212	11:65626701	No	rs2306363 (p=3.6*10-16)	No	rs2306363 (R2=0.06)
SBP	TNK1	rs7220814	17:7290695	No	rs11867639 (p=1.2*10-16)	No	rs12940684 (R2=0.005)
					rs12940684 (p=3.8*10-10)
					rs62059712 (p=2.4*10-9)
SBP	FUT2	rs601338	19:49206674	No	rs516246 (p=2.3*10-12)	No	rs516246 (R2=0.99)
					rs73046792 (p=1.9*10-19)
WHRadjBMI	SLC35G6	rs7214088	17:7386280	No	rs727428 (p=2.7*10-12)	No	rs727428 (R2=0.21)
					rs77549883 (p=1.1*10-7)
WHRadjBMI	BTN3A2	rs71557335	6:26368279	Yes	rs13220495 (p=5.2*10-13)	No	rs13220495 (R2=0.56)
BMI, body mass index; DBP, diastolic blood pressure; SBP, systolic blood pressure; WHRadjBMI, waist-to-hip ratio adjusted for body mass index.
1 P-value is unconditional, fully conditional p-value is 1.6*10-6
2 P-value is unconditional, fully conditional p-value is 3.0*10-4
3 P-value is unconditional, fully conditional p-value for rs12524535 is 1.7*10-6, fully conditional p-value for rs28986299 is 2.2*10-1
4 P-value is unconditional, fully conditional p-value for rs28732075 is 4.3*10-1
